# Supplementary material for: Associations between touchscreen exposure and hot and cool inhibitory control in 10-month-old infants
Source: Infant Behav Dev. 2021 Nov;65:101649. doi: 10.1016/j.infbeh.2021.101649 (PMC8641060; doi:10.1016/j.infbeh.2021.101649)
Supplement: Supplementary file 5 [file mmc5.xlsx]

## Sheet: Sheet1
tester	testName	year	mth	day	hour	min	sec	partNo	partRef	age	gender	trialNo	trialType	trialVar	accu	dotPr	touchTime	respTime	trialTime	animShown	Left or Right?	Validity_basedonRT	Accuracy_basedonvideo	Validity_basedonVideo	Reason Invalid	Terminated early?	Reason terminated	Held back?	Overwrite?	Reason overwrited	Notes
experimenter1	ECITT	2020	9	15	11	57	43	111	ParticipantID	10	male	1	prr		1	0	3858	18332	18332	flower
experimenter1	ECITT	2020	9	15	11	58	7	111	ParticipantID	10	male	1	prr		1	0	79	7246	7246	elephant
experimenter1	ECITT	2020	9	15	11	58	20	111	ParticipantID	10	male	1	tpr	prpt	1	0	4860	4860	4860	elephant		1	1	0	9
experimenter1	ECITT	2020	9	15	11	58	41	111	ParticipantID	10	male	1	tpl	prpt	1	0	5956	5956	5956	elephant4		1	1	1
experimenter1	ECITT	2020	9	15	11	58	51	111	ParticipantID	10	male	2	tpl	prpt	1	0	1867	2415	2415	elephant4		1	1	1
experimenter1	ECITT	2020	9	15	11	58	58	111	ParticipantID	10	male	3	tpl	prpt	0	0	129	10000	10000	elephant		1	0	1
experimenter1	ECITT	2020	9	15	11	59	16	111	ParticipantID	10	male	4	tpl	prpt	1	0	1438	1441	1441	elephant		1	1	1
experimenter1	ECITT	2020	9	15	11	59	22	111	ParticipantID	10	male	5	tpl	prpt	1	0	3326	3462	3462	elephant2		1	1	1
experimenter1	ECITT	2020	9	15	11	59	30	111	ParticipantID	10	male	6	tpl	inhb	0	0	1923	15260	15260	bus		1	0	1
experimenter1	ECITT	2020	9	15	12	0	18	111	ParticipantID	10	male	7	tpl	prpt	1	0	3488	3595	3595	apple		1	1	1
experimenter1	ECITT	2020	9	15	12	0	26	111	ParticipantID	10	male	8	tpl	prpt	1	0	133	288	1742	bus		0	1	0	3
experimenter1	ECITT	2020	9	15	12	0	32	111	ParticipantID	10	male	9	tpl	inhb	0	0	3809	3809	3809	elephant		1	0	1
experimenter1	ECITT	2020	9	15	12	1	16	111	ParticipantID	10	male	10	tpl	prpt	1	0	1652	3169	3169	bus		1	1	1
experimenter1	ECITT	2020	9	15	12	1	23	111	ParticipantID	10	male	11	tpl	inhb	1	0	2787	44056	44056	flower		1	1	1
experimenter1	ECITT	2020	9	15	12	2	11	111	ParticipantID	10	male	12	tpl	prpt	0	0	2048	2049	2049	bus		1	0	1
experimenter1	ECITT	2020	9	15	12	2	23	111	ParticipantID	10	male	13	tpl	prpt	1	0	1817	1837	1837	owl		1	1	1
experimenter1	ECITT	2020	9	15	12	2	29	111	ParticipantID	10	male	14	tpl	prpt	1	0	2100	73973	73973	apple		1	1	1
experimenter1	ECITT	2020	9	15	12	3	47	111	ParticipantID	10	male	15	tpl	prpt	1	0	1437	3670	3670	bus		1	1	1
experimenter1	ECITT	2020	9	15	12	3	55	111	ParticipantID	10	male	16	tpl	prpt	1	0	1909	1910	1910	elephant4		1	1	1
experimenter1	ECITT	2020	9	15	12	4	1	111	ParticipantID	10	male	17	tpl	inhb	0	0	1236	1236	1236	owl		1	1	1					Y	C
experimenter1	ECITT	2020	9	15	12	4	8	111	ParticipantID	10	male	18	tpl	prpt	1	0	5726	12179	12179	flower		1	1	1
experimenter1	ECITT	2020	9	15	12	4	24	111	ParticipantID	10	male	19	tpl	prpt	1	0	1938	29852	29852	elephant4		1	1	1
experimenter1	ECITT	2020	9	15	12	4	58	111	ParticipantID	10	male	20	tpl	prpt	1	0	3261	3262	3262	apple		1	1	1
experimenter1	ECITT	2020	9	15	12	5	6	111	ParticipantID	10	male	21	tpl	prpt	1	0	476	560	560	owl		1	1	1
experimenter1	ECITT	2020	9	15	12	5	10	111	ParticipantID	10	male	22	tpl	inhb	1	0	1090	10806	10806	elephant2		1	1	1
experimenter1	ECITT	2020	9	15	12	5	26	111	ParticipantID	10	male	23	tpl	prpt	0	0	175	1084	1084	owl		1	0	1
experimenter1	ECITT	2020	9	15	12	5	34	111	ParticipantID	10	male	24	tpl	prpt	1	0	1381	14039	14039	flower		1	1	1
experimenter1	ECITT	2020	9	15	12	5	52	111	ParticipantID	10	male	25	tpl	prpt	1	0	1345	1472	1472	flower		1	1	1
experimenter1	ECITT	2020	9	15	12	5	57	111	ParticipantID	10	male	26	tpl	prpt	1	0	2746	2870	2870	bus		1	1	1
experimenter1	ECITT	2020	9	15	12	6	5	111	ParticipantID	10	male	27	tpl	inhb	0	0	1293	1586	1586	apple		1	0	1
experimenter1	ECITT	2020	9	15	12	6	49	111	ParticipantID	10	male	28	tpl	inhb	1	0	284	1035	1035	owl		1	1	1
experimenter1	ECITT	2020	9	15	12	6	54	111	ParticipantID	10	male	29	tpl	prpt	0	0	521	1748	1748	owl		1	0	0	4
experimenter1	ECITT	2020	9	15	12	7	11	111	ParticipantID	10	male	30	tpl	prpt	1	0	426	426	426	apple		1	1	1
experimenter1	ECITT	2020	9	15	12	7	16	111	ParticipantID	10	male	31	tpl	inhb	0	0	1375	1376	1376	owl		1	0	1
experimenter1	ECITT	2020	9	15	12	7	23	111	ParticipantID	10	male	32	tpl	prpt	1	0	6022	6883	6883	elephant		1	1	1
Supplementary Materials 5 – Early Childhood Inhibitory Touchscreen Task (ECITT) Example Template
